# Supplementary material for: Within- and between-therapist agreement on personalized parameters for robot-assisted gait therapy: the challenge of adjusting robotic assistance
Source: J Neuroeng Rehabil. 2023 Jun 20;20:81. doi: 10.1186/s12984-023-01176-x (PMC10283166; doi:10.1186/s12984-023-01176-x)
Supplement: Supplementary file 2 — Additional file 2. Patient characteristics. [file 12984_2023_1176_MOESM2_ESM.csv]

ID	age	sex	height	weight	healthy_participant	diag	gmfcs	side
1	15	male	153	47	0	G80.0	3	bilateral
2	13	male	172	76	0	G80.0	2	left
3	15	female	171	52.9	0	V99!	3	right
4	12	male	145	29	0	G80.1	3	left
5	8	female	139	27	0	G95.-		right
6	15	male	183	66	0	S06.-		right
7	14	female	153	43	0	G11.4		bilateral
8	12	female	140	29	0	G80.2	2	left
9	14	female	146	49	0	G80.4	3	bilateral
10	11	male	140	28.3	0	G80.1	3	billateral
11	15	male	173	60	0	G80.0	3	bilateral
12	7	male	121	21	0	G80.0		bilateral
13	10	male	133	30	0	G11.0		bilateral
14	13	male	153	43	0	G80.0	2	bilateral
15	15	male	160	54	0	G80.0	4	left
