# Supplementary material for: Within- and between-therapist agreement on personalized parameters for robot-assisted gait therapy: the challenge of adjusting robotic assistance
Source: J Neuroeng Rehabil. 2023 Jun 20;20:81. doi: 10.1186/s12984-023-01176-x (PMC10283166; doi:10.1186/s12984-023-01176-x)
Supplement: Supplementary file 3 — Additional file 3. Study data. [file 12984_2023_1176_MOESM3_ESM.csv]

	ID	GS	BWS	GF	PC	Visit	Therapist	Condition
1	1	1.9	18	180	100	1	1	1
2	1	2.1	11	80	40	1	1	2
3	1	1.7	19	140	100	1	2	1
4	1	1.9	13	90	50	1	2	2
5	1	2.1	11	190	100	2	1	1
6	1	2.1	7	90	50	2	1	2
7	1	1.9	18	180	100	2	2	1
8	1	2.1	11	80	40	2	2	2
9	2	2.2	13	180	100	1	1	1
10	2	2.3	6	80	40	1	1	2
11	2	2.4	14	120	80	1	2	1
12	2	2.8	8	80	50	1	2	2
13	2	2.3	11	175	100	2	1	1
14	2	2.3	6	100	60	2	1	2
15	2	2.2	13	180	100	2	2	1
16	2	2.3	6	80	40	2	2	2
17	3	2.2	20	170	100	1	1	1
18	3	2.4	11	140	100	1	1	2
19	3	2.2	13	155	100	1	2	1
20	3	2.5	10	80	40	1	2	2
21	3	2.2	20	165	100	2	1	1
22	3	2.5	12	110	70	2	1	2
23	3	2.2	20	170	100	2	2	1
24	3	2.4	11	140	100	2	2	2
25	4	2.3	9	175	100	1	1	1
26	4	2.5	15	140	100	1	1	2
27	4	1.8	16	175	100	1	2	1
28	4	2.1	14	160	100	1	2	2
29	4	2.4	15	165	100	2	1	1
30	4	2.4	13	150	100	2	1	2
31	4	1.8	16	175	100	2	2	1
32	4	2.1	14	160	100	2	2	2
33	5	1.4	25	200	100	1	1	1
34	5	1.8	15	200	100	1	1	2
35	5	1	36	200	100	1	2	1
36	5	1.3	23	185	100	1	2	2
37	5	1.5	23	200	100	2	1	1
38	5	1.8	20	200	100	2	1	2
39	5	1.4	25	200	100	2	2	1
40	5	1.8	15	200	100	2	2	2
41	6	2.4	16	175	100	1	1	1
42	6	2.5	8	115	70	1	1	2
43	6	2.1	13	200	100	1	2	1
44	6	2.7	7	90	50	1	2	2
45	6	2.3	13	170	100	2	1	1
46	6	2.5	8	160	100	2	1	2
47	6	2.4	16	175	100	2	2	1
48	6	2.5	8	115	70	2	2	2
49	7	1.5	61	200	100	1	1	1
50	7	1.7	42	200	100	1	1	2
51	7	1.4	67	200	100	2	1	1
52	7	1.6	60	200	100	2	1	2
53	7	1.5	61	200	100	2	2	1
54	7	1.7	42	200	100	2	2	2
55	8	2.2	15	185	100	1	1	1
56	8	2.8	15	105	60	1	1	2
57	8	2	13	155	100	1	2	1
58	8	2.7	10	70	30	1	2	2
59	8	2.2	15	200	100	2	1	1
60	8	2.7	14	75	30	2	1	2
61	8	2.2	15	185	100	2	2	1
62	8	2.8	15	105	60	2	2	2
63	9	1.6	43	180	100	1	1	1
64	9	1.7	30	165	100	1	1	2
65	9	1.5	50	200	100	1	2	1
66	9	1.7	41	200	100	1	2	2
67	9	1.6	40	170	100	2	1	1
68	9	1.8	29	140	100	2	1	2
69	9	1.6	43	180	100	2	2	1
70	9	1.7	30	165	100	2	2	2
71	10	1.7	37	200	100	1	1	1
72	10	1.9	30	150	100	1	1	2
73	10	1.8	33	200	100	1	2	1
74	10	2	33	160	100	1	2	2
75	11	1.3	44	200	100	1	1	1
76	11	1.8	25	185	100	1	1	2
77	11	1.5	13	200	100	1	2	1
78	11	1.8	10	150	100	1	2	2
79	11	1.5	43	185	100	2	1	1
80	11	1.8	22	185	100	2	1	2
81	11	1.3	44	200	100	2	2	1
82	11	1.8	25	185	100	2	2	2
83	12	1.9	20	150	100	1	1	1
84	12	2	16	90	50	1	1	2
85	12	1.8	20	150	100	1	2	1
86	12	1.8	15	110	70	1	2	2
87	12	1.8	20	160	100	2	1	1
88	12	1.9	10	90	50	2	1	2
89	12	1.9	20	150	100	2	2	1
90	12	2	16	90	50	2	2	2
91	13	1.9	22	175	100	1	1	1
92	13	2	13	150	100	1	1	2
93	13	2.1	17	160	100	1	2	1
94	13	2.3	13	105	60	1	2	2
95	13	1.9	22	175	100	2	2	1
96	13	2	13	150	100	2	2	2
97	14	1.8	16	180	100	1	1	1
98	14	1.9	11	160	100	1	1	2
99	14	1.9	21	190	100	1	2	1
100	14	2.1	14	175	100	1	2	2
101	14	2.1	10	190	100	2	1	1
102	14	2.2	9	140	100	2	1	2
103	14	1.8	16	180	100	2	2	1
104	14	1.9	11	160	100	2	2	2
